# Supplementary material for: Aberrantly Expressed Embryonic Protein NODAL Alters Breast Cancer Cell Susceptibility to γδ T Cell Cytotoxicity
Source: Front Immunol. 2020 Jun 19;11:1287. doi: 10.3389/fimmu.2020.01287 (PMC7319087; doi:10.3389/fimmu.2020.01287)
Supplement: Supplementary file 2 [file Data_Sheet_1.zip]

Archive with 8 entries (8 files):
- Figure S1.TIFF
- Figure S2.TIFF
- Figure S3 - 1.TIFF
- Figure S3 - 2.TIFF
- Figure S4 - 1.TIFF
- Figure S4 - 2.TIFF
- Figure S5.TIFF
- Figure S6.TIFF
